# Supplementary material for: A LAMP sequencing approach for high-throughput co-detection of SARS-CoV-2 and influenza virus in human saliva
Source: eLife. 2022 May 9;11:e69949. doi: 10.7554/eLife.69949 (PMC9084890; doi:10.7554/eLife.69949)
Supplement: Source code 1. [file elife-69949-code1.zip]

Archive with 10 entries (8 files):
- code/
- code/COV_ID.script.example.zsh
- code/COV_ID_Bowtie_indexes/
- code/COV_ID_Bowtie_indexes/COV_ID_index.rev.2.bt2
- code/COV_ID_Bowtie_indexes/COV_ID_index.rev.1.bt2
- code/COV_ID_Bowtie_indexes/COV_ID_index.4.bt2
- code/COV_ID_Bowtie_indexes/COV_ID_index.1.bt2
- code/COV_ID_Bowtie_indexes/COV_ID_index.3.bt2
- code/COV_ID_Bowtie_indexes/COV_ID_index.2.bt2
- code/COV_ID_Bowtie_indexes/COV_ID_index.fa
